# Supplementary material for: Variant Curation of the Largest Compendium of FOXL2 Coding and Noncoding Sequence and Structural Variants in BPES
Source: Hum Mutat. 2026 May 6;2026:8478740. doi: 10.1155/humu/8478740 (PMC13147215; doi:10.1155/humu/8478740)
Supplement: Supplementary file 2 — Supporting Information 2 Table S2: Overview of all structural variants (deletions) identified in the FOXL2 locus and its flanking regions, including intragenic FOXL2 deletions, combined FOXL2‐ATR deletions, and deletions located up‐ or downstream of FOXL2, including genomic coordinates (when available) and the associated phenotype. [file HUMU-2026-8478740-s002.xlsx]

## Sheet: Deletions
Variant Type	Novel	ID	Deletion (Hg38)	Size (in kb)	MLPA	Karyotype finding	Phenotype	Reference
Total FOXL2 deletion		BPES_1	chr3 (137461315-142578747)	5117.43	Total FOXL2 and ATR del		BPES and mental retardation	De Baere et al., 2003; Beysen et al., 2005
		BPES_2	chr3 (135174877-143798468)	8623.59	Total FOXL2 and ATR del		BPES, psychomtor retardation and VSD	Cha et al, 2003; Beysen et al., 2005
		BPES_3	chr3 (138838977-142431247)	3592.27	Total FOXL2 del		BPES, Postnatal growth retardation and microcephaly	Beysen et al., 2005
		BPES_4	chr3 (138473330-142463328)	3990	Total FOXL2 del and partial ATR del		BPES, normal psychomotor development and no growth retardation	Beysen et al., 2005
		BPES_5	chr3 (138415456-141315779)	2900.32	Total FOXL2 del		BPES with psychomotor and growth retardation observed	De Baere et al., 2001; Beysen et al., 2005; Verdin et al., 2013
		BPES_6	chr3 (138833967-141265863)	2431.9	Total FOXL2 del		BPES and abnormal nose, normal psychomotor development and no growth retardation	Beysen et al., 2005; D'haene et al., 2010
		BPES_7	chr3 (138756986-139138442)	381.456	Total FOXL2 del		BPES with normal psychomotor development	Beysen et al., 2005; Verdin et al., 2013
		BPES_8	chr3 (138890160-138977117)	86.957	Total FOXL2 del		BPES and normal psychomotor development	Beysen et al., 2005
		BPES_9	chr3 (138939477-138947685)	8.208	Total FOXL2 del		BPES with secondary ammenhorrhea	Beysen et al., 2005; Verdin et al., 2013
		BPES_10	chr3 (138946003-138947413)	1.41	Partial FOXL2 del		BPES associated with normal psychomotor development	Beysen et al., 2005; Verdin et al., 2013
		BPES_11	chr3 (138175543-140016582)	1841.04	Total FOXL2 del		BPES and abnormal menarche (at 18 yo, only 2 periods)	Beysen et al., 2005; Verdin et al., 2013
		BPES_12	chr3 (137168888-142678843)	5509.95	Total FOXL2 and ATR del		BPES	D'haene et al., 2010; Verdin et al., 2013
		BPES_13	chr3 (138268279-143797441)	5529.16	Total FOXL2 and ATR del		BPES, abnormal ears, abnormal nose and growth retardation	D'haene et al., 2010
		BPES_14	chr3 (135381137-139995011)	4613.87	Total FOXL2 del		BPES, psychomotor and speech delay	D'haene et al., 2010; Verdin et al., 2013
		BPES_15	chr3 (138884014-142739162)	3855.15	Total FOXL2 and ATR del		BPES associated with microcephaly and micrognathia	D'haene et al., 2010; Verdin et al., 2013
		BPES_16	chr3 (134407308-145935840)	11528.5	Total FOXL2 and ATR del		BPES	D'haene et al., 2010
		BPES_17	chr3 (137461050-141757113)	4296.06	Total FOXL2 del		BPES	D'haene et al., 2010
		BPES_18	chr3 (138216045-142381589)	4165.54	Total FOXL2 del		BPES associated with microcephaly and psychomotor retardation	D'haene et al., 2010; Verdin et al., 2013
		BPES_19	chr3 (137582669-143771569)	6188.9	Total FOXL2 and ATR del		BPES associated with hypotonia, ostium secundum atrial septal defect and kidney anomalies	D'haene et al., 2010
		BPES_20	chr3 (138644677-141987203)	3342.53	Total FOXL2 del		BPES	D'haene et al., 2010
		BPES_21	chr3 (135568968-139322399)	3753.43	Total FOXL2 del		BPES	D'haene et al., 2010
		BPES_22	chr3 (136288665-138953080)	2664.41	Total FOXL2 del		BPES associated with suggestive POI	D'haene et al., 2010; Verdin et al., 2013
		BPES_23	chr3 (138573794-139160175)	586.381	Total FOXL2 del		BPES	D'haene et al., 2010
		BPES_24	chr3 (138829340-139190392)	361.052	Total FOXL2 del		BPES	D'haene et al., 2010
		BPES_25	chr3 (138930844-139017216)	86.372	Total FOXL2 del		BPES	D'haene et al., 2010; Verdin et al., 2013
		BPES_26	chr3 (138942700-139067886)	125.186	Total FOXL2 del		BPES	D'haene et al., 2010; Verdin et al., 2013
		BPES_27	chr3 (138940931-138951465)	10.534	Total FOXL2 del		BPES	D'haene et al., 2010
		BPES_28	chr3 (137169029-139027395)	1858.37	Total FOXL2 del		BPES	Verdin et al., 2013
		BPES_29	chr3 (138301122-140016579)	1715.46	Total FOXL2 del		BPES	Verdin et al., 2013
		BPES_30	chr3 (136885964-139281519)	2395.55	Total FOXL2 del		BPES	Verdin et al., 2013
		BPES_31	chr3 (138813546-141034668)	2221.12	Total FOXL2 del		BPES	D'haene et al., 2009; Verdin et al., 2013
	X	BPES_32			Total FOXL2 del		BPES	Current study
	X	BPES_33			Total FOXL2 del		BPES	Current study
	X	BPES_34			Total FOXL2 del		BPES	Current study
	X	BPES_35			Total FOXL2 del		BPES	Current study
	X	BPES_36			Total FOXL2 del		BPES and cryptorchidism	Current study
	X	BPES_37	chr3 (138945645-142436590)	3490.95	Total FOXL2 del		BPES	Current study
	X	BPES_38	chr3 (136422338-148529357)	12107	Total FOXL2 and ATR del		BPES	Current study
	X	BPES_39			Total FOXL2 and ATR del		BPES	Current study
	X	BPES_40	chr3 (129785551-148834776)	19049.2	Total FOXL2 and ATR del		BPES	Current study
	X	BPES_41			Total FOXL2 del		BPES	Current study
	X	BPES_42			Total FOXL2 del		BPES	Current study
		BPES_43				46,XX,del(3)(q23q25)	Small for gestational age; Multiple congenital anomalies (MCA) syndrome including microcephaly; unusual facial appearance with bilateral microphthalmia, blepharophimosis, and ptosis; ventricular septal defect; and bilateral clubfeet	Alvarado et al., 1987
		BPES_44				46,XY,del(3)(q12q23)	BPES associated with multiple anomalies	Fujita et al., 1992
		BPES_45				46,XY ,del(3)(q21.3q23)	BPES associated with developmental and growth delay	Jewett et al., 1993
		BPES_46				46,XX,del(3) (q22.2q23)	BPES associated with microcephaly of postnatal onset and mild developmental retardation	Ishikiriyama & Goto, 1993
		BPES_47				46,XX,del(3)(q21q23)	BPES	Lawson et al., 1995
		BPES_48				46,XY,del(3)(q21q23)	Stillborn at 25 weeks of gestation.	Lawson et al., 1995; Wolstenholme et al., 1994
		BPES_49				46,XY,del(3)(q22.2q25.1)	BPES associated with prenatal and postnatal growth retardation, with global developmental delay	Costa et al., 1998
		BPES_50				46,XY,del(3)(q22.2q24)	BPES associated with speech delay	Costa et al., 1998
		BPES_51			Total FOXL2 and ATR del		BPES associated with microcephaly, mild mental retardation, and growth delay.	de Ru et al., 2005
		BPES_52			Total FOXL2 del		BPES with normal intellegence	Or et al., 2006
		BPES_53				3q22.1_q23del	BPES associated with mental retardation	Z. Zhou et al., 2010
		BPES_54			Total FOXL2 del		BPES, no mental retardation	S. Hu et al., 2011
		BPES_55			Total FOXL2 del		BPES, no growth delay	S. Hu et al., 2011
		BPES_56	chr3 (138152572-142812467)	4659.9	Total FOXL2 and ATR del	46,XY,del(3)(q22.3q23)	BPES associated with genital anomalies, spastic diplegia, and speech delay	Zahanova et al., 2012
		BPES_57			Total FOXL2 del		BPES	Krepelova et al., 2016
		BPES_58			Total FOXL2 del		BPES	Bunyan & Thomas, 2019
		BPES_59			Total FOXL2 del		BPES	Bunyan & Thomas, 2019
		BPES_60			Total FOXL2 del		BPES	Bunyan & Thomas, 2019
		BPES_61			Total FOXL2 del		BPES	Bunyan & Thomas, 2019
		BPES_62			Total FOXL2 del		BPES	Bunyan & Thomas, 2019
		BPES_63			Total FOXL2 del		BPES	Bunyan & Thomas, 2019
		BPES_64			Total FOXL2 del		BPES	Bunyan & Thomas, 2019
		BPES_65			Total FOXL2 del		BPES	Bunyan & Thomas, 2019
		BPES_66	chr3 (138798460-160799510)	22001	Total FOXL2 and ATR del		Ptosis, telecanthus & epicanthus associated with camptodactyly of finger; intelectual dissabillity, abnormality of the upper respiratory tract and polyhydramnios	Decipher, patient 396139
		BPES_67	chr3 (138798460-160799510)	22001	Total FOXL2 and ATR del		Ptosis, telecanthus & epicanthus associated with ventricular septum defect, low-set ears, short stature, cleft palate, long philtrum, short neck, short nose, microcephaly, intellectual disabillity	Decipher, patient 392009
		BPES_68	chr3 (138879836-142414325)	3534.49	Total FOXL2 del		Ptosis, blepharophimosis. Left eye: epicanthus inversus, ptosis and blepharophimosis (less severe than left eye). Additionally, the patient had a POI, short stature and intellectual disabillity	Decipher, patient 254678
		BPES_69	chr3 (138914972-143840291)	4925.32	Total FOXL2 and ATR del		Blepharophimosis, Bradycardia, Broad nasal tip, Epicanthus inversus, Motor delay, Retrognathia, Talipes equinovarus, obsolete Central hypotonia	Decipher, patient 349824
		BPES_70	chr3 (138914972-143840291)	4925.32	Total FOXL2 and ATR del		Blepharophimosis, Bradycardia, Epicanthus inversus, Infantile axial hypotonia, Talipes equinovarus	Decipher, patient 349649
		BPES_71	chr3 (138935668-139004958)	69.29	Total FOXL2 del		Blepharophimosis, Congenital ptosis, Epicanthus inversus	Decipher, patient 357401
Regulatory deletion		BPES_72	chr3 (139110325-140404865)	1294.54	Deletion upstream of FOXL2		BPES	Beysen et al., 2005
		BPES_73	chr3 (139055941-139486788)	430.847	Deletion upstream of FOXL2		BPES	Beysen et al., 2005
		BPES_74	chr3 (139148630-139330100)	181.47	Deletion upstream of FOXL2		BPES	Beysen et al., 2005; Verdin et al., 2013
		BPES_75	chr3 (139193966-139293758)	99.792	Deletion upstream of FOXL2		BPES	Beysen et al., 2005; Verdin et al., 2013
		BPES_76	chr3 (138761060-138943883)	182.823	Deletion downstream of FOXL2		BPES	Beysen et al., 2005; Verdin et al., 2013
		BPES_77	chr3 (139220131-139575631)	355.5	Deletion upstream of FOXL2		BPES	D'haene et al., 2009
		BPES_78	chr3 (139087078-139293298)	206.22	Deletion upstream of FOXL2		BPES	D'haene et al., 2009; Verdin et al., 2013
		BPES_79	chr3 (139230308-139237668)	7.36	Deletion upstream of FOXL2		BPES	D'haene et al., 2009; Verdin et al., 2013
		BPES_80	chr3 (139027149-140674194)	1647.05	Deletion upstream of FOXL2		BPES	Verdin et al., 2013
		BPES_81	chr3 (139022439-142043400)	3020.96	Deletion upstream of FOXL2		BPES	Verdin et al., 2013
		BPES_82	chr3 (139180907-139234882)	53.975	Deletion upstream of FOXL2		BPES	Bouman et al., 2018
		BPES_83	chr3 (139225170-139422195)	197.025	Deletion upstream of FOXL2		BPES associated with additional somatic features and mild growth impairment	Bertini et al., 2019
		BPES_84	PISRT1		Deletion upstream of FOXL2		BPES	Bunyan & Thomas, 2019
		BPES_85	PISRT1		Deletion upstream of FOXL2		BPES	Decipher
	X	BPES_86	PISRT1		Deletion upstream of FOXL2		BPES	Current study
	X	BPES_87	chr3 (139230577-139234837)	4.26	Deletion upstream of FOXL2		BPES	Current study
	X	BPES_88	chr3 (139230577-139236822)	6.245	Deletion upstream of FOXL2		BPES	Current study
	X	BPES_89	Deletion 1: chr3 (138640184-138819066)	179	Deletion downstream of FOXL2		BPES	Current study
			Deletion 2: chr3 (139003469-139366791)	363	Deletion upstream of FOXL2
	X	BPES_90	chr3 (139170001-139560000)	389.999	Deletion upstream of FOXL2		BPES	Current study
	X	BPES_91	PISRT1		Deletion upstream of FOXL2		BPES	Current study
	X	BPES_92	PISRT1		Deletion upstream of FOXL2		BPES	Current study
	X	BPES_93	PISRT1		Deletion upstream of FOXL2		BPES	Current study
	X	BPES_94	chr3 (139046001-139519000)	473	Deletion upstream of FOXL2		BPES	Current study
	X	BPES_95	chr3 (139189424-139251840)	62	Deletion upstream of FOXL2		BPES	Current study
Promoter deletion		BPES_96		0.225	Deletion of FOXL2 promoter		BPES, and polydactyly in male patients	Shen et al., 2023
