# Supplementary material for: Variant Curation of the Largest Compendium of FOXL2 Coding and Noncoding Sequence and Structural Variants in BPES
Source: Hum Mutat. 2026 May 6;2026:8478740. doi: 10.1155/humu/8478740 (PMC13147215; doi:10.1155/humu/8478740)
Supplement: Supplementary file 3 — Supporting Information 3 Table S3: Overview of all translocations that disrupt or reposition the FOXL2 locus and are associated with a blepharophimosis, ptosis, epicanthus inversus syndrome (BPES) phenotype. These data highlight the contribution of structural chromosomal rearrangements to BPES and illustrate how disruption of FOXL2 or its regulatory landscape can lead to variable or more severe clinical manifestations. [file HUMU-2026-8478740-s003.xlsx]

## Sheet: Blad1
Variant Type	Novel	ID	Translocation karyotype	Phenotype	Inheritence	Reference
Translocation		BPES_97	46,X,t(Y;1;3)(p11;q21;q23),del(3)(q23q25)	BPES with large, low-set ears	Familial	Al-Awadi et al., 1986
		BPES_98	46,XY,t(3;4)(q23;p15.2)	BPES	De novo	De Baere et al., 1999; Toomes et al., 1998; Fukushima et al., 1991
		BPES_99	46,XY,t(3;11)(q21;q23)	BPES	Familial	De Die-Smulders et al., 1991
		BPES_100	46,XX,t(3,8)(q23,p21.1)	BPES, low-set ears, pyschomotor development delay and light mental retardation with microcephaly	Familial	Almeida et al., 1993
		BPES_101	46,XY,t(3;7)(q23;q32)	BPES	De novo	Boccone et al., 1994
		BPES_102	46,XY,t(2;3)(q22;q24)	BPES	Suggestive of de novo	Warburg et al., 1995
		BPES_103	46,XX,t(3;21)(q23;q22.1)	BPES	De novo	Praphanphoj et al., 2000
		BPES_104	46,XX,t(3;11)(q23;q13.1)	BPES	De novo	Crisponi et al., 2001, Crisponi et al., 2004
		BPES_105	46, XX, t(2;3)(q33;q23)	BPES, sparse eyebrows, long philtrum, flat nasal bridge and anteverted nares	De novo	Tzschach et al., 2008
		BPES_106	46,XX,t(3;15)(q23;q25) + 63.2 kb deletion encompassing PISRT1	BPES	De novo	Gonzalez-Gonzales et al., 2012
		BPES_107	47,XXX,t(3;11)(q22.3;q14.1)	BPES with atypical POI	Suggestive of de novo	Schlade-Bartusiak et al., 2012
		BPES_108	46,XX,t(1;3)(?;q23).arr[GRCh38] 3q24q25(140214602_143313660)x1	BPES, flat nasal bridge and a relative macrostomia	De novo	Alao et al., 2012
		BPES_109	46,XY,t(3;20)(q22;q13)	BPES	De novo	Yang Y. et al., 2014
		BPES_110	46,XX,t(1;3)(p21;q22)	BPES and short stature	De novo	Yang Y. et al., 2014
		BPES_111	46,XX,t(3;5)(q22.3;q22)	BPES	De novo	Dremsek et al., 2025
	X	BPES_112	46,XY,t(3,18)(q23;q21.3)	BPES	Suggestive of de novo	Current study
