# Supplementary material for: Variant Curation of the Largest Compendium of FOXL2 Coding and Noncoding Sequence and Structural Variants in BPES
Source: Hum Mutat. 2026 May 6;2026:8478740. doi: 10.1155/humu/8478740 (PMC13147215; doi:10.1155/humu/8478740)
Supplement: Supplementary file 4 — Supporting Information 4 Table S4: Overview of the primers that are used for Sanger sequencing in BPES, covering the entire FOXL2 gene. Supporting Information explains how genetic variants were classified using an ACMG/AMP‐based framework that considers seven types of evidence (population, genotype/phenotype, databases, computational, functional, segregation and allelic data) to determine pathogenicity. [file HUMU-2026-8478740-s004.xlsx]

## Sheet: Blad1
	Forward primer	Reverse primer
FOXL2-A	tgtaaaacgacggccagtGCGACAGGAGCTTAGGA	caggaaacagctatgaccCAGTCTGGCTTCCTCAACA
FOXL2-B	tgtaaaacgacggccagtGCATAGGGCATGGGTGAG	caggaaacagctatgaccGTACATCATCGCGAAGTTCC
FOXL2-C	tgtaaaacgacggccagtGCCAGCCCTTCTTATTCTTC	caggaaacagctatgaccAGTTTGAGACTTGGCCGTAA
